# Supplementary material for: Comparative Analysis of Transcriptome and Proteome Revealed the Common Metabolic Pathways Induced by Prevalent ESBL Plasmids in Escherichia coli
Source: Int J Mol Sci. 2023 Sep 12;24(18):14009. doi: 10.3390/ijms241814009 (PMC10531281; doi:10.3390/ijms241814009)
Supplement: Supplementary file 1 [file ijms-24-14009-s001.zip]

Archive with 1 entries (1 files):
- ijms-2560745-supplementary.pdf
